# Supplementary material for: The Australian millipede Dicranogonus pix Jeekel, 1982 (Diplopoda, Polydesmida, Paradoxosomatidae): a species with and without paranota
Source: Zookeys. 2014 Nov 12;(454):29–39. doi: 10.3897/zookeys.454.8625 (PMC4258738; doi:10.3897/zookeys.454.8625)
Supplement: XML Treatment for Dicranogonus [file zookeys.454.8625-treatment1.xml]

<!DOCTYPE tp:taxon-treatment
  PUBLIC "-//TaxonX//DTD Taxonomic Treatment Publishing DTD v0 20100105//EN" "tax-treatment-NSO.dtd">
<tp:taxon-treatment xmlns:tp="http://www.plazi.org/taxpub"><tp:treatment-meta><kwd-group><label>Taxon classification</label><kwd><named-content content-type="kingdom">Animalia</named-content></kwd><kwd><named-content content-type="order">Polydesmida</named-content></kwd><kwd><named-content content-type="family">Paradoxosomatidae</named-content></kwd></kwd-group><mixed-citation publication-type="journal"><person-group><name><surname>Mesibov</surname><given-names>Robert</given-names></name></person-group><article-title>The Australian millipede <italic><tp:taxon-name><tp:taxon-name-part taxon-name-part-type="genus">Dicranogonus</tp:taxon-name-part> <tp:taxon-name-part taxon-name-part-type="species">pix</tp:taxon-name-part></tp:taxon-name></italic> Jeekel, 1982 (<tp:taxon-name><tp:taxon-name-part taxon-name-part-type="class">Diplopoda</tp:taxon-name-part></tp:taxon-name>, <tp:taxon-name><tp:taxon-name-part taxon-name-part-type="order">Polydesmida</tp:taxon-name-part></tp:taxon-name>, <tp:taxon-name><tp:taxon-name-part taxon-name-part-type="family">Paradoxosomatidae</tp:taxon-name-part></tp:taxon-name>): a species with and without paranota</article-title><source>Zookeys</source><day>12</day><month>11</month><year>2014</year><volume>2014</volume><issue>454</issue><fpage>29</fpage><lpage>39</lpage><pub-id pub-id-type="doi">10.3897/zookeys.454.8625</pub-id></mixed-citation></tp:treatment-meta><tp:nomenclature><tp:taxon-name>
                            <tp:taxon-name-part taxon-name-part-type="genus">Dicranogonus</tp:taxon-name-part>
                        </tp:taxon-name><tp:taxon-authority>Jeekel, 1982</tp:taxon-authority><tp:nomenclature-citation-list><tp:nomenclature-citation><tp:taxon-name><tp:taxon-name-part taxon-name-part-type="genus">Dicranogonus</tp:taxon-name-part></tp:taxon-name><comment>: <xref ref-type="bibr" rid="B3">Jeekel 1982</xref>: 208; <xref ref-type="bibr" rid="B5">2006</xref>: 82. <xref ref-type="bibr" rid="B10">Shelley et al. 2000</xref>: 97. <xref ref-type="bibr" rid="B9">Nguyen and Sierwald 2013</xref>: 1155.</comment></tp:nomenclature-citation></tp:nomenclature-citation-list></tp:nomenclature><tp:treatment-sec sec-type="Type species"><title>Type species.</title><p><italic><tp:taxon-name><tp:taxon-name-part taxon-name-part-type="genus">Dicranogonus</tp:taxon-name-part> <tp:taxon-name-part taxon-name-part-type="species">pix</tp:taxon-name-part></tp:taxon-name></italic> Jeekel, 1982, by original designation.</p></tp:treatment-sec><ref-list><ref id="B3"><mixed-citation xmlns:xlink="http://www.w3.org/1999/xlink" xlink:type="simple"><person-group><name name-style="western"><surname>Jeekel</surname><given-names>CAW</given-names></name></person-group> (<year>1982</year>) <article-title>Millipedes from Australia, 2: <tp:taxon-name><tp:taxon-name-part taxon-name-part-type="tribe">Antichiropodini</tp:taxon-name-part></tp:taxon-name> from Victoria (<tp:taxon-name><tp:taxon-name-part taxon-name-part-type="class">Diplopoda</tp:taxon-name-part></tp:taxon-name>, <tp:taxon-name><tp:taxon-name-part taxon-name-part-type="order">Polydesmida</tp:taxon-name-part></tp:taxon-name>, <tp:taxon-name><tp:taxon-name-part taxon-name-part-type="family">Paradoxosomatidae</tp:taxon-name-part></tp:taxon-name>).</article-title><source>Bulletin Zoölogisch Museum, Universiteit van Amsterdam</source><volume>8</volume>(<issue>24</issue>): <fpage>201</fpage>–<lpage>212</lpage>.</mixed-citation></ref><ref id="B5"><mixed-citation xmlns:xlink="http://www.w3.org/1999/xlink" xlink:type="simple"><person-group><name name-style="western"><surname>Jeekel</surname><given-names>CAW</given-names></name></person-group> (<year>2006</year>) <article-title>Millipedes from Australia, 18: Tasmanian <tp:taxon-name><tp:taxon-name-part taxon-name-part-type="family">Paradoxosomatidae</tp:taxon-name-part></tp:taxon-name> (<tp:taxon-name><tp:taxon-name-part taxon-name-part-type="class">Diplopoda</tp:taxon-name-part></tp:taxon-name>, <tp:taxon-name><tp:taxon-name-part taxon-name-part-type="order">Polydesmida</tp:taxon-name-part></tp:taxon-name>) (Genera <italic><tp:taxon-name><tp:taxon-name-part taxon-name-part-type="genus">Somethus</tp:taxon-name-part></tp:taxon-name></italic> Chamb., <italic><tp:taxon-name><tp:taxon-name-part taxon-name-part-type="genus">Notodesmus</tp:taxon-name-part></tp:taxon-name></italic> Chamb. and <italic><tp:taxon-name><tp:taxon-name-part taxon-name-part-type="genus">Aethalosoma</tp:taxon-name-part></tp:taxon-name></italic> nov.).</article-title><source>Myriapod Memoranda</source><volume>8</volume>: <fpage>75</fpage>–<lpage>89</lpage>.</mixed-citation></ref><ref id="B10"><mixed-citation xmlns:xlink="http://www.w3.org/1999/xlink" xlink:type="simple"><person-group><name name-style="western"><surname>Shelley</surname><given-names>RM</given-names></name><name name-style="western"><surname>Sierwald</surname><given-names>P</given-names></name><name name-style="western"><surname>Kiser</surname><given-names>SB</given-names></name><name name-style="western"><surname>Golovatch</surname><given-names>SI</given-names></name></person-group> (<year>2000</year>) <source>Nomenclator generum et familiarum Diplopodorum II. A list of the genus and family-group names in the Class <tp:taxon-name><tp:taxon-name-part taxon-name-part-type="class">Diplopoda</tp:taxon-name-part></tp:taxon-name> from 1958 through 1999.</source><publisher-name>Pensoft</publisher-name>, <publisher-loc>Sofia</publisher-loc>, <size units="page">167 pp</size>.</mixed-citation></ref><ref id="B9"><mixed-citation xmlns:xlink="http://www.w3.org/1999/xlink" xlink:type="simple"><person-group><name name-style="western"><surname>Nguyen</surname><given-names>AD</given-names></name><name name-style="western"><surname>Sierwald</surname><given-names>P</given-names></name></person-group> (<year>2013</year>) <article-title>A worldwide catalog of the family <tp:taxon-name><tp:taxon-name-part taxon-name-part-type="family">Paradoxosomatidae</tp:taxon-name-part></tp:taxon-name> Daday, 1889 (<tp:taxon-name><tp:taxon-name-part taxon-name-part-type="class">Diplopoda</tp:taxon-name-part></tp:taxon-name>: <tp:taxon-name><tp:taxon-name-part taxon-name-part-type="order">Polydesmida</tp:taxon-name-part></tp:taxon-name>).</article-title><source>Check List</source><volume>9</volume>(<issue>6</issue>): <fpage>1132</fpage>–<lpage>1353</lpage>. <ext-link ext-link-type="uri" xlink:href="http://www.checklist.org.br/getpdf?SL107-12" xlink:type="simple">http://www.checklist.org.br/getpdf?SL107-12</ext-link></mixed-citation></ref></ref-list></tp:taxon-treatment>
