# Supplementary material for: The Australian millipede Dicranogonus pix Jeekel, 1982 (Diplopoda, Polydesmida, Paradoxosomatidae): a species with and without paranota
Source: Zookeys. 2014 Nov 12;(454):29–39. doi: 10.3897/zookeys.454.8625 (PMC4258738; doi:10.3897/zookeys.454.8625)
Supplement: XML Treatment for Dicranogonus pix [file zookeys.454.8625-treatment2.xml]

<!DOCTYPE tp:taxon-treatment
  PUBLIC "-//TaxonX//DTD Taxonomic Treatment Publishing DTD v0 20100105//EN" "tax-treatment-NSO.dtd">
<tp:taxon-treatment xmlns:tp="http://www.plazi.org/taxpub"><tp:treatment-meta><kwd-group><label>Taxon classification</label><kwd><named-content content-type="kingdom">Animalia</named-content></kwd><kwd><named-content content-type="order">Polydesmida</named-content></kwd><kwd><named-content content-type="family">Paradoxosomatidae</named-content></kwd></kwd-group><mixed-citation publication-type="journal"><person-group><name><surname>Mesibov</surname><given-names>Robert</given-names></name></person-group><article-title>The Australian millipede <italic><tp:taxon-name><tp:taxon-name-part taxon-name-part-type="genus">Dicranogonus</tp:taxon-name-part> <tp:taxon-name-part taxon-name-part-type="species">pix</tp:taxon-name-part></tp:taxon-name></italic> Jeekel, 1982 (<tp:taxon-name><tp:taxon-name-part taxon-name-part-type="class">Diplopoda</tp:taxon-name-part></tp:taxon-name>, <tp:taxon-name><tp:taxon-name-part taxon-name-part-type="order">Polydesmida</tp:taxon-name-part></tp:taxon-name>, <tp:taxon-name><tp:taxon-name-part taxon-name-part-type="family">Paradoxosomatidae</tp:taxon-name-part></tp:taxon-name>): a species with and without paranota</article-title><source>Zookeys</source><day>12</day><month>11</month><year>2014</year><volume>2014</volume><issue>454</issue><fpage>29</fpage><lpage>39</lpage><pub-id pub-id-type="doi">10.3897/zookeys.454.8625</pub-id></mixed-citation></tp:treatment-meta><tp:nomenclature><tp:taxon-name>
                            <tp:taxon-name-part taxon-name-part-type="genus">Dicranogonus</tp:taxon-name-part>
                            <tp:taxon-name-part taxon-name-part-type="species">pix</tp:taxon-name-part>
                        </tp:taxon-name><tp:taxon-authority>Jeekel, 1982</tp:taxon-authority><xref ref-type="fig" rid="F1">Figs 1</xref><xref ref-type="fig" rid="F2">, 2</xref><xref ref-type="fig" rid="F3">, 3</xref><xref ref-type="fig" rid="F4">, 4</xref><xref ref-type="fig" rid="F5">, 5</xref><tp:nomenclature-citation-list><tp:nomenclature-citation><tp:taxon-name><tp:taxon-name-part taxon-name-part-type="genus">Dicranogonus</tp:taxon-name-part> <tp:taxon-name-part taxon-name-part-type="species">pix</tp:taxon-name-part></tp:taxon-name><comment><xref ref-type="bibr" rid="B3">Jeekel 1982</xref>: 209; Fig. 4 (p. 206). <xref ref-type="bibr" rid="B10">Shelley et al. 2000</xref>: 97. <xref ref-type="bibr" rid="B6">Mesibov 2004</xref>: 42; <xref ref-type="bibr" rid="B7">2009</xref>: Fig. 2B (p. 534). <xref ref-type="bibr" rid="B9">Nguyen and Sierwald 2013</xref>: 1155.</comment></tp:nomenclature-citation></tp:nomenclature-citation-list></tp:nomenclature><tp:treatment-sec sec-type="Morphology"><title>Morphology.</title><p><italic>Gonopods.</italic> The gonopod telopodite varies only slightly in details over the <italic><tp:taxon-name><tp:taxon-name-part taxon-name-part-type="genus">Dicranogonus</tp:taxon-name-part> <tp:taxon-name-part taxon-name-part-type="species">pix</tp:taxon-name-part></tp:taxon-name></italic> range (Figs <xref ref-type="fig" rid="F1">1</xref>–<xref ref-type="fig" rid="F3">3</xref>). There are two small tabs (Jeekel: “lappets”) on either side of the solenomere tip in the holotype, and one or both tabs (more often the basally directed one) are reduced or missing in some populations (Fig. <xref ref-type="fig" rid="F2">2</xref>). The most divergent male examined is from the northeast corner of Flinders Island in the Furneaux Group (Fig. <xref ref-type="fig" rid="F2">2C</xref>); the tip of the solenomere in this specimen is abruptly curved basally and the subapical process of the telopodite (Jeekel: “tibiotarsus”) is thinner and closer to the solenomere than in most males.</p><fig id="F1" position="float" orientation="portrait"><label>Figure 1.</label><caption><p><italic><tp:taxon-name><tp:taxon-name-part taxon-name-part-type="genus">Dicranogonus</tp:taxon-name-part> <tp:taxon-name-part taxon-name-part-type="species">pix</tp:taxon-name-part></tp:taxon-name></italic> Jeekel, 1982, right gonopod telopodite, anterior views. <bold>A</bold> Holotype, from Fig. <xref ref-type="fig" rid="F4">4</xref> in <xref ref-type="bibr" rid="B3">Jeekel (1982)</xref>, used with permission <bold>B</bold> NMV K-10010 <bold>C</bold> AM KS.105124 <bold>D</bold> AM KS.94201 <bold>E</bold> QVM 23:46456 <bold>F</bold> QVM 23:21876. Scale bar for <bold>B–F</bold> = 0.25 mm, with focus on solenomere tip. See Fig. <xref ref-type="fig" rid="F3">3A</xref> for mapped localities.</p></caption><graphic xmlns:xlink="http://www.w3.org/1999/xlink" xlink:href="zookeys-454-029-g001.jpg" position="float" orientation="portrait" xlink:type="simple" id="oo_33868.jpg"/></fig><fig id="F2" position="float" orientation="portrait"><label>Figure 2.</label><caption><p><italic><tp:taxon-name><tp:taxon-name-part taxon-name-part-type="genus">Dicranogonus</tp:taxon-name-part> <tp:taxon-name-part taxon-name-part-type="species">pix</tp:taxon-name-part></tp:taxon-name></italic> Jeekel, 1982, right gonopod telopodite, anterior views. <bold>A</bold> NMV K-10011 <bold>B</bold> TMAG J3286 <bold>C</bold> QVM 23:40085. Scale bar for <bold>A–C</bold> = 0.25 mm, with focus on solenomere tip. See Fig. <xref ref-type="fig" rid="F3">3A</xref> for mapped localities.</p></caption><graphic xmlns:xlink="http://www.w3.org/1999/xlink" xlink:href="zookeys-454-029-g002.jpg" position="float" orientation="portrait" xlink:type="simple" id="oo_33869.jpg"/></fig><fig id="F3" position="float" orientation="portrait"><label>Figure 3.</label><caption><p><italic><tp:taxon-name><tp:taxon-name-part taxon-name-part-type="genus">Dicranogonus</tp:taxon-name-part> <tp:taxon-name-part taxon-name-part-type="species">pix</tp:taxon-name-part></tp:taxon-name></italic> Jeekel, 1982, known localities as of 17 September 2014. <bold>A</bold> Localities with males (squares) and with females only (triangles); labels indicate localities of males with gonopods imaged in Figs <xref ref-type="fig" rid="F1">1</xref> and <xref ref-type="fig" rid="F2">2</xref>; <bold>B</bold> Specimens with paranota (filled squares) and without paranota (unfilled circles); labels indicate localities of specimens with midbody rings imaged in Fig. <xref ref-type="fig" rid="F4">4</xref>. Mercator projection. Inset shows Australia with map area of <bold>A</bold> (rectangle).</p></caption><graphic xmlns:xlink="http://www.w3.org/1999/xlink" xlink:href="zookeys-454-029-g003.jpg" position="float" orientation="portrait" xlink:type="simple" id="oo_33870.jpg"/></fig><!--PageBreak--><!--PageBreak--><p><italic>Paranota.</italic> In agreement with the original description of <italic><tp:taxon-name><tp:taxon-name-part taxon-name-part-type="genus">Dicranogonus</tp:taxon-name-part> <tp:taxon-name-part taxon-name-part-type="species">pix</tp:taxon-name-part></tp:taxon-name></italic>, the diplosegments of a nearly topotypical male have obvious paranota (Figs <xref ref-type="fig" rid="F3">3</xref>, <xref ref-type="fig" rid="F4">4A</xref>, <xref ref-type="fig" rid="F4">4B</xref>). Similarly well-defined paranota are present on almost all <italic><tp:taxon-name><tp:taxon-name-part taxon-name-part-type="genus">Dicranogonus</tp:taxon-name-part></tp:taxon-name></italic> specimens from eastern Victoria and small islands in the northeast portion of Bass Strait. In contrast, all specimens from islands in the southeast portion of Bass Strait (i.e., the Furneaux Group) and the Tasmanian mainland lack paranota (Figs <xref ref-type="fig" rid="F3">3</xref>, <xref ref-type="fig" rid="F4">4C</xref>, <xref ref-type="fig" rid="F4">4D</xref>), although the paranotal area on diplosegments is usually marked by lighter colour, and on some rings there is a very slight lateral bulge at the level of the ozopore.</p><fig id="F4" position="float" orientation="portrait"><label>Figure 4.</label><caption><p><italic><tp:taxon-name><tp:taxon-name-part taxon-name-part-type="genus">Dicranogonus</tp:taxon-name-part> <tp:taxon-name-part taxon-name-part-type="species">pix</tp:taxon-name-part></tp:taxon-name></italic> Jeekel, 1982, males; <bold>A</bold>, <bold>C</bold>, <bold>E</bold> left lateral views of midbody rings <bold>B</bold>, <bold>D</bold>, <bold>F</bold> dorsal views of midbody rings. <bold>A</bold>, <bold>B</bold> AM KS.105124 <bold>C</bold>, <bold>D</bold> QVM 23:21875 <bold>E</bold>, <bold>F</bold> NMV K-10011. Scale bars = 1.0 mm. See Fig. <xref ref-type="fig" rid="F3">3B</xref> for mapped localities.</p></caption><graphic xmlns:xlink="http://www.w3.org/1999/xlink" xlink:href="zookeys-454-029-g004.jpg" position="float" orientation="portrait" xlink:type="simple" id="oo_33871.jpg"/></fig><p>The only exceptions to this simple geographical pattern in the material examined are three males and two females lacking paranota from the Buchan district in eastern Victoria, collected in 1907 (Figs <xref ref-type="fig" rid="F3">3</xref>, <xref ref-type="fig" rid="F4">4E</xref>, <xref ref-type="fig" rid="F4">4F</xref>).</p><p><italic>Other characters.</italic> I add here only a few minor details to the very clearly written, 1600-word description by <xref ref-type="bibr" rid="B3">Jeekel (1982)</xref> of the typical <italic><tp:taxon-name><tp:taxon-name-part taxon-name-part-type="genus">Dicranogonus</tp:taxon-name-part> <tp:taxon-name-part taxon-name-part-type="species">pix</tp:taxon-name-part></tp:taxon-name></italic>. Spiracles on diplosegments located just above and anterior to leg bases (Fig. <xref ref-type="fig" rid="F5">5A</xref>); anterior spiracle (Fig. <xref ref-type="fig" rid="F5">5B</xref>) ovoid with long axis nearly vertical, anterodorsal portion of rim extended as thin cowl and directed slightly posteriorly; posterior spiracle nearly round, rim slightly raised and rounded; anterior and posterior spiracular filters composed of numerous thin, forked tabs with blunt tips (Fig. <xref ref-type="fig" rid="F5">5B</xref>), the dorsal half of the filter produced in the posterior spiracle and emergent in the anterior spiracle. Paranota on diplosegments well-defined to ring 16, then progressively diminishing to a very slight lateral bulge on ring 19. Spinnerets in square array.</p><fig id="F5" position="float" orientation="portrait"><label>Figure 5.</label><caption><p><italic><tp:taxon-name><tp:taxon-name-part taxon-name-part-type="genus">Dicranogonus</tp:taxon-name-part> <tp:taxon-name-part taxon-name-part-type="species">pix</tp:taxon-name-part></tp:taxon-name></italic> Jeekel, 1982, male ex QVM 23:15170. <bold>A</bold> Left lateral view of midbody spiracles <bold>B</bold> Anterior spiracle. Scale bars: <bold>A</bold> = 0.1 mm, <bold>B</bold> = 0.025 mm.</p></caption><graphic xmlns:xlink="http://www.w3.org/1999/xlink" xlink:href="zookeys-454-029-g005.jpg" position="float" orientation="portrait" xlink:type="simple" id="oo_33872.jpg"/></fig></tp:treatment-sec><tp:treatment-sec sec-type="Biogeography"><title>Biogeography.</title><p><italic><tp:taxon-name><tp:taxon-name-part taxon-name-part-type="genus">Dicranogonus</tp:taxon-name-part> <tp:taxon-name-part taxon-name-part-type="species">pix</tp:taxon-name-part></tp:taxon-name></italic> and <italic><tp:taxon-name><tp:taxon-name-part taxon-name-part-type="genus">Notodesmus</tp:taxon-name-part> <tp:taxon-name-part taxon-name-part-type="species">scotius</tp:taxon-name-part></tp:taxon-name></italic> Chamberlin, 1920 are the only <tp:taxon-name><tp:taxon-name-part taxon-name-part-type="order">Polydesmida</tp:taxon-name-part></tp:taxon-name> so far known to occur naturally on both sides of Bass Strait (see <italic><tp:taxon-name><tp:taxon-name-part taxon-name-part-type="genus">Notodesmus</tp:taxon-name-part> <tp:taxon-name-part taxon-name-part-type="species">scotius</tp:taxon-name-part></tp:taxon-name></italic> distribution records and KML file at <ext-link xmlns:xlink="http://www.w3.org/1999/xlink" ext-link-type="uri" xlink:href="http://www.polydesmida.info/millipedesofaustralia/localities.html" xlink:type="simple">http://www.polydesmida.info/millipedesofaustralia/localities.html</ext-link>). The <italic><tp:taxon-name><tp:taxon-name-part taxon-name-part-type="genus">Notodesmus</tp:taxon-name-part> <tp:taxon-name-part taxon-name-part-type="species">scotius</tp:taxon-name-part></tp:taxon-name></italic> material I have examined is uniform throughout the species’ range in Tasmania, Victoria and southeast New South Wales, and I have not detected any morphological discontinuity in <italic><tp:taxon-name><tp:taxon-name-part taxon-name-part-type="genus">Notodesmus</tp:taxon-name-part> <tp:taxon-name-part taxon-name-part-type="species">scotius</tp:taxon-name-part></tp:taxon-name></italic> in Bass Strait.</p><!--PageBreak--><p>For other poorly vagile animals with trans-Bass Strait distributions, I have not yet found any documentation of discontinuities congruent with the paranota/no-paranota divide in <italic><tp:taxon-name><tp:taxon-name-part taxon-name-part-type="genus">Dicranogonus</tp:taxon-name-part> <tp:taxon-name-part taxon-name-part-type="species">pix</tp:taxon-name-part></tp:taxon-name></italic> between the Kent and Furneaux Groups. A possible evolutionary parallel is in the rhaphidophorid cricket genus <italic><tp:taxon-name><tp:taxon-name-part taxon-name-part-type="genus">Cavernotettix</tp:taxon-name-part></tp:taxon-name></italic> Richards, 1966. <italic><tp:taxon-name><tp:taxon-name-part taxon-name-part-type="genus">Cavernotettix</tp:taxon-name-part> <tp:taxon-name-part taxon-name-part-type="species">flindersensis</tp:taxon-name-part></tp:taxon-name></italic> (Chopard, 1944) is known only from the Furneaux Group, and <italic><tp:taxon-name><tp:taxon-name-part taxon-name-part-type="genus">Cavernotettix</tp:taxon-name-part> <tp:taxon-name-part taxon-name-part-type="species">craggiensis</tp:taxon-name-part></tp:taxon-name></italic> Richards, 1974 is known only from Craggy Island (ca 40 ha), located between the Kent and Furneaux Groups. (<italic><tp:taxon-name><tp:taxon-name-part taxon-name-part-type="genus">Cavernotettix</tp:taxon-name-part></tp:taxon-name></italic> records from the online <italic>Atlas of Living Australia</italic>, <ext-link xmlns:xlink="http://www.w3.org/1999/xlink" ext-link-type="uri" xlink:href="http://www.ala.org.au" xlink:type="simple">http://www.ala.org.au</ext-link>, accessed 17 September 2014.)</p><p>Within Victoria the known distribution of <!--PageBreak--><!--PageBreak--><italic><tp:taxon-name><tp:taxon-name-part taxon-name-part-type="genus">Dicranogonus</tp:taxon-name-part> <tp:taxon-name-part taxon-name-part-type="species">pix</tp:taxon-name-part></tp:taxon-name></italic> is a zone ca 150 km long and up to 60 km wide, running north from East Gippsland over the Great Dividing Range, from near sea level to ca 600 m. On the Tasmanian mainland all but one of the locality records are less than ca 2 km from the sea, the exception being a 1964 collection from Gladstone, a small town. “Gladstone”, however, may only represent the nearest named place to a coastal collecting site on Ringarooma Bay, ca 15 km distant. I have collected <italic><tp:taxon-name><tp:taxon-name-part taxon-name-part-type="genus">Notodesmus</tp:taxon-name-part> <tp:taxon-name-part taxon-name-part-type="species">scotius</tp:taxon-name-part></tp:taxon-name></italic>, but not yet <italic><tp:taxon-name><tp:taxon-name-part taxon-name-part-type="genus">Dicranogonus</tp:taxon-name-part> <tp:taxon-name-part taxon-name-part-type="species">pix</tp:taxon-name-part></tp:taxon-name></italic>, in the dry eucalypt forests beginning ca 10 km inland from <italic><tp:taxon-name><tp:taxon-name-part taxon-name-part-type="genus">Dicranogonus</tp:taxon-name-part> <tp:taxon-name-part taxon-name-part-type="species">pix</tp:taxon-name-part></tp:taxon-name></italic> localities along the northeast Tasmanian coast.</p><p><bold>Ecology.</bold> <xref ref-type="bibr" rid="B3">Jeekel (1982</xref>: 212) wrote of <italic><tp:taxon-name><tp:taxon-name-part taxon-name-part-type="genus">Dicranogonus</tp:taxon-name-part> <tp:taxon-name-part taxon-name-part-type="species">pix</tp:taxon-name-part></tp:taxon-name></italic> at the holotype and paratype localities in Victoria: “This elegant little creature was locally quite common, occurring numerously in the upper litter layer of the dry Eucalyptus forests, and, judging from the number of specimens seen, mass appearances may occasionally happen”. Adults have so far been collected in every month of the year except May, and in August 1998 I found a mixed <italic><tp:taxon-name><tp:taxon-name-part taxon-name-part-type="genus">Notodesmus</tp:taxon-name-part> <tp:taxon-name-part taxon-name-part-type="species">scotius</tp:taxon-name-part></tp:taxon-name></italic>–<italic><tp:taxon-name><tp:taxon-name-part taxon-name-part-type="genus">Dicranogonus</tp:taxon-name-part> <tp:taxon-name-part taxon-name-part-type="species">pix</tp:taxon-name-part></tp:taxon-name></italic> ‘mating swarm’ during the day in coastal heathland near Blackmans Lagoon in northeast Tasmania.</p><p>Surprisingly, <italic><tp:taxon-name><tp:taxon-name-part taxon-name-part-type="genus">Dicranogonus</tp:taxon-name-part> <tp:taxon-name-part taxon-name-part-type="species">pix</tp:taxon-name-part></tp:taxon-name></italic> was missing from pitfall samples collected in coastal heathland within the <italic><tp:taxon-name><tp:taxon-name-part taxon-name-part-type="genus">Dicranogonus</tp:taxon-name-part> <tp:taxon-name-part taxon-name-part-type="species">pix</tp:taxon-name-part></tp:taxon-name></italic> range in northeast Tasmania in 1986-88. The sampling was carried out by T.B. Churchill, who trapped paradoxosomatids (as by-catch) in three 9 × 9 m pitfall arrays (nine evenly spaced traps per array) located at each of four 90 × 90 m sampling sites, with the traps emptied once a month for 14 months (<xref ref-type="bibr" rid="B8">Mesibov and Churchill 2003</xref>). The traps yielded 9754 specimens of <italic><tp:taxon-name><tp:taxon-name-part taxon-name-part-type="genus">Notodesmus</tp:taxon-name-part> <tp:taxon-name-part taxon-name-part-type="species">scotius</tp:taxon-name-part></tp:taxon-name></italic> and 116 specimens of an undescribed <italic><tp:taxon-name><tp:taxon-name-part taxon-name-part-type="genus">Pogonosternum</tp:taxon-name-part></tp:taxon-name></italic> species.</p></tp:treatment-sec><tp:treatment-sec sec-type="Type specimens"><title>Type specimens.</title><p><xref ref-type="bibr" rid="B3">Jeekel (1982</xref>: 209) lists the following type specimens for <italic><tp:taxon-name><tp:taxon-name-part taxon-name-part-type="genus">Dicranogonus</tp:taxon-name-part> <tp:taxon-name-part taxon-name-part-type="species">pix</tp:taxon-name-part></tp:taxon-name></italic>, all collected on 14 November 1980 by Dr Jeekel and A.M. Jeekel-Rijvers:</p><p>Holotype male: “Sta. 86. 4 km ESE Bruthen... Eucalyptus forest, State forest, under logs” [My location estimate for the type locality near Bruthen, Vic is <named-content xmlns:xlink="http://www.w3.org/1999/xlink" content-type="dwc:verbatimCoordinates" xlink:type="simple">37°43'18"S 147°52'24"E</named-content> ±1 km, probably along the Bruthen-Buchan Road.]</p><p>Paratypes: 3 males, 6 females, details as for holotype; 38 males, 29 females, “Sta. 85. 13 km SE Buchan... Eucalyptus forest, State forest, under logs” [<named-content xmlns:xlink="http://www.w3.org/1999/xlink" content-type="dwc:verbatimCoordinates" xlink:type="simple">37°36'S 148°11'E</named-content> ±2 km, probably along a forest road]; 46 males, 73 females, “Sta. 87. Mt Taylor, 11 km NNW Bairnsdale...fragment of Eucalyptus forest, along roadside <!--PageBreak-->between grassland, under logs and litter” [<named-content xmlns:xlink="http://www.w3.org/1999/xlink" content-type="dwc:verbatimCoordinates" xlink:type="simple">37°45'28"S 147°35'55"E</named-content> ±1 km, possibly along Bullumwaal Road].</p><p><italic><tp:taxon-name><tp:taxon-name-part taxon-name-part-type="genus">Dicranogonus</tp:taxon-name-part></tp:taxon-name></italic> samples from the three localities listed above have recently been located in the Naturalis Biodiversity Center (K. van Dorp, in litt., 17 September 2014), following a long period during which their location was uncertain. The three samples, which I have not examined, presumably contain the holotype and the published paratypes.</p></tp:treatment-sec><ref-list><ref id="B3"><mixed-citation xmlns:xlink="http://www.w3.org/1999/xlink" xlink:type="simple"><person-group><name name-style="western"><surname>Jeekel</surname><given-names>CAW</given-names></name></person-group> (<year>1982</year>) <article-title>Millipedes from Australia, 2: <tp:taxon-name><tp:taxon-name-part taxon-name-part-type="tribe">Antichiropodini</tp:taxon-name-part></tp:taxon-name> from Victoria (<tp:taxon-name><tp:taxon-name-part taxon-name-part-type="class">Diplopoda</tp:taxon-name-part></tp:taxon-name>, <tp:taxon-name><tp:taxon-name-part taxon-name-part-type="order">Polydesmida</tp:taxon-name-part></tp:taxon-name>, <tp:taxon-name><tp:taxon-name-part taxon-name-part-type="family">Paradoxosomatidae</tp:taxon-name-part></tp:taxon-name>).</article-title><source>Bulletin Zoölogisch Museum, Universiteit van Amsterdam</source><volume>8</volume>(<issue>24</issue>): <fpage>201</fpage>–<lpage>212</lpage>.</mixed-citation></ref><ref id="B10"><mixed-citation xmlns:xlink="http://www.w3.org/1999/xlink" xlink:type="simple"><person-group><name name-style="western"><surname>Shelley</surname><given-names>RM</given-names></name><name name-style="western"><surname>Sierwald</surname><given-names>P</given-names></name><name name-style="western"><surname>Kiser</surname><given-names>SB</given-names></name><name name-style="western"><surname>Golovatch</surname><given-names>SI</given-names></name></person-group> (<year>2000</year>) <source>Nomenclator generum et familiarum Diplopodorum II. A list of the genus and family-group names in the Class <tp:taxon-name><tp:taxon-name-part taxon-name-part-type="class">Diplopoda</tp:taxon-name-part></tp:taxon-name> from 1958 through 1999.</source><publisher-name>Pensoft</publisher-name>, <publisher-loc>Sofia</publisher-loc>, <size units="page">167 pp</size>.</mixed-citation></ref><ref id="B6"><mixed-citation xmlns:xlink="http://www.w3.org/1999/xlink" xlink:type="simple"><person-group><name name-style="western"><surname>Mesibov</surname><given-names>R</given-names></name></person-group> (<year>2004</year>) <article-title>A new genus of millipedes (<tp:taxon-name><tp:taxon-name-part taxon-name-part-type="class">Diplopoda</tp:taxon-name-part></tp:taxon-name>: <tp:taxon-name><tp:taxon-name-part taxon-name-part-type="order">Polydesmida</tp:taxon-name-part></tp:taxon-name>: <tp:taxon-name><tp:taxon-name-part taxon-name-part-type="family">Dalodesmidae</tp:taxon-name-part></tp:taxon-name>) from wet forests in southern Victoria, with brief remarks on the Victorian <tp:taxon-name><tp:taxon-name-part taxon-name-part-type="order">Polydesmida</tp:taxon-name-part></tp:taxon-name>.</article-title><source>Memoirs of Museum Victoria</source><volume>61</volume>(<issue>1</issue>): <fpage>41</fpage>–<lpage>45</lpage>. <ext-link ext-link-type="uri" xlink:href="http://museumvictoria.com.au/pages/3959/61_1_Mesibov.pdf" xlink:type="simple">http://museumvictoria.com.au/pages/3959/61_1_Mesibov.pdf</ext-link></mixed-citation></ref><ref id="B7"><mixed-citation xmlns:xlink="http://www.w3.org/1999/xlink" xlink:type="simple"><person-group><name name-style="western"><surname>Mesibov</surname><given-names>R</given-names></name></person-group> (<year>2009</year>) <article-title>New and little-used morphological characters in <tp:taxon-name><tp:taxon-name-part taxon-name-part-type="order">Polydesmida</tp:taxon-name-part></tp:taxon-name> (<tp:taxon-name><tp:taxon-name-part taxon-name-part-type="class">Diplopoda</tp:taxon-name-part></tp:taxon-name>).</article-title><source>Soil Organisms</source><volume>81</volume>(<issue>3</issue>): <fpage>531</fpage>–<lpage>542</lpage>.</mixed-citation></ref><ref id="B9"><mixed-citation xmlns:xlink="http://www.w3.org/1999/xlink" xlink:type="simple"><person-group><name name-style="western"><surname>Nguyen</surname><given-names>AD</given-names></name><name name-style="western"><surname>Sierwald</surname><given-names>P</given-names></name></person-group> (<year>2013</year>) <article-title>A worldwide catalog of the family <tp:taxon-name><tp:taxon-name-part taxon-name-part-type="family">Paradoxosomatidae</tp:taxon-name-part></tp:taxon-name> Daday, 1889 (<tp:taxon-name><tp:taxon-name-part taxon-name-part-type="class">Diplopoda</tp:taxon-name-part></tp:taxon-name>: <tp:taxon-name><tp:taxon-name-part taxon-name-part-type="order">Polydesmida</tp:taxon-name-part></tp:taxon-name>).</article-title><source>Check List</source><volume>9</volume>(<issue>6</issue>): <fpage>1132</fpage>–<lpage>1353</lpage>. <ext-link ext-link-type="uri" xlink:href="http://www.checklist.org.br/getpdf?SL107-12" xlink:type="simple">http://www.checklist.org.br/getpdf?SL107-12</ext-link></mixed-citation></ref><ref id="B8"><mixed-citation xmlns:xlink="http://www.w3.org/1999/xlink" xlink:type="simple"><person-group><name name-style="western"><surname>Mesibov</surname><given-names>R</given-names></name><name name-style="western"><surname>Churchill</surname><given-names>TB</given-names></name></person-group> (<year>2003</year>) <article-title>Patterns in pitfall captures of millipedes (<tp:taxon-name><tp:taxon-name-part taxon-name-part-type="class">Diplopoda</tp:taxon-name-part></tp:taxon-name>: <tp:taxon-name><tp:taxon-name-part taxon-name-part-type="order">Polydesmida</tp:taxon-name-part></tp:taxon-name>: <tp:taxon-name><tp:taxon-name-part taxon-name-part-type="family">Paradoxosomatidae</tp:taxon-name-part></tp:taxon-name>) at coastal heathland sites in Tasmania.</article-title><source>Australian Zoologist</source><volume>32</volume>(<issue>3</issue>): <fpage>431</fpage>–<lpage>438</lpage>. <ext-link ext-link-type="uri" xlink:href="http://goo.gl/wfFCKV" xlink:type="simple">http://goo.gl/wfFCKV</ext-link></mixed-citation></ref></ref-list></tp:taxon-treatment>
