# Supplementary material for: The Australian millipede Dicranogonus pix Jeekel, 1982 (Diplopoda, Polydesmida, Paradoxosomatidae): a species with and without paranota
Source: Zookeys. 2014 Nov 12;(454):29–39. doi: 10.3897/zookeys.454.8625 (PMC4258738; doi:10.3897/zookeys.454.8625)
Supplement: Supplementary material 1 — Data table [file zookeys-454-029-s001.csv]

Specimens	Repository	Reg_no	Type_status	ID_by	Specimen_notes	Record_source	Locality_in_words	State	LatDD	LonDD	Uncertainty	GeoreferencingMethod	Day	Month	Year	Collector	CollNotes
3M + 2F	NMV	K-10011		R. Mesibov		NMV	Buchan district	Vic	-37.4833	148.1667	10km	Geoscience Australia gazetteer		1	1907	Dr J.A. Leach
1M + 1F + 1 juv	AM	KS105124		R. Mesibov		AM	Bruthen	Vic	-37.7	147.8333	5km	Geoscience Australia gazetteer	12	3	1917	Dr J.A. Leach
1M	NMV	K-10222		R. Mesibov	missing head to ring 5	NMV	Cassilis - NW of Buchan Finn	Vic	-37.2167	147.6	5km	Geoscience Australia gazetteer	24	7	1918	Dr J.A. Leach
4M + 1F	AM	KS94201		M. Beatson		AM	Cliffy Island off Corner Inlet	Vic	-38.9506	146.7058	200m	Google Earth	26	11	1949	D.J. Tugby
1F	QVM	23:21878		R. Mesibov		QVM	Gladstone	Tas	-40.96	148.0097	10km	Google Earth		6	1964	L. Wilcox
2M	QVM	23:25149		R. Mesibov		QVM	Mt Chappell Island	Tas	-40.2722	147.9272	500m	Google Earth	5	11	1966	R. Vogelpoel	mislabelled 'Charter Island' - R. Vogelpoel - pers. comm. Jan 2010
1M + 1F	NMV	K-10009		R. Mesibov		NMV	3rd creek across 8 Mile Creek Track - 1.4 miles beyond ford	Vic	-36.6244	147.5308	5km	Google Earth	11	4	1973	Field Naturalist Club of Victoria	Dartmouth Survey locality JD [site now probably under Lake Dartmouth]
1M + 2F	NMV	K-10007		R. Mesibov		NMV	near mouth of Six Mile Creek in farmland	Vic	-36.5606	147.5228	5km	Google Earth	12	4	1973	Field Naturalist Club of Victoria	Dartmouth Survey locality GA [site now probably under Lake Dartmouth]
1M	NMV	K-10008		R. Mesibov		NMV	2 miles S of Stony Creek on Benambra/Corryong Road	Vic	-36.8228	147.7058	1km	Google Earth	13	9	1973	Field Naturalist Club of Victoria	Dartmouth Survey locality VE
2M + 1F + 1 juv	NMV	K-10010		R. Mesibov		NMV	The Poplars	Vic	-36.5333	147.3667	10km	Geoscience Australia gazetteer	3	12	1973	Field Naturalist Club of Victoria	Dartmouth Survey locality BB
1M	NBC	not assigned	holotype	C. Jeekel		Jeekel (1982)	4 km ESE of Bruthen	Vic	-37.7217	147.8733	1km	Google Earth	14	11	1980	C.A.W. Jeekel + A.M. Jeekel-Rijvers	station 86 - Eucalyptus forest - State forest - under logs
3M + 6F	NBC	not assigned	paratypes	C. Jeekel		Jeekel (1982)	4 km ESE of Bruthen	Vic	-37.7217	147.8733	1km	Google Earth	14	11	1980	C.A.W. Jeekel + A.M. Jeekel-Rijvers	station 86 - Eucalyptus forest - State forest - under logs
46M + 73F	NBC	not assigned	paratypes	C. Jeekel		Jeekel (1982)	Mt Taylor - 11 km NNW of Bairnsdale	Vic	-37.7578	147.5986	1km	Google Earth	14	11	1980	C.A.W. Jeekel + A.M. Jeekel-Rijvers	station 87 - fragment of Eucalyptus forest - along roadside between grassland - under logs
38M + 29F	NBC	not assigned	paratypes	C. Jeekel		Jeekel (1982)	13 km SE of Buchan	Vic	-37.605	148.1867	2km	Google Earth	14	11	1980	C.A.W. Jeekel + A.M. Jeekel-Rijvers	station 85 - Eucalyptus forest - State forest - under logs
1M	DPIPWE	88653		R. Mesibov		DPIPWE	3 km NW Eddystone Point	Tas	-40.9708	148.315	1km	Google Earth	9	4	1985	H. Burton + P. McQuillan	Dune Zone 3
1M	DPIPWE	88654		R. Mesibov		DPIPWE	3 km N Eddystone Point	Tas	-40.9708	148.315	1km	Google Earth	30	10	1985	L. Hebbert + J. Naarding
1M	TMAG	J3286		R. Mesibov		TMAG	North East Islet - Kent Group	Tas	-39.4444	147.3786	100m	Google Earth	11	12	1987	J.S. Whinray	among Apium insulare and Disphyma clavellatum in a small gulch about 225 metres west of summit of North East Island
1F	QVM	23:15173		R. Mesibov		QVM	East Sugarloaf - Flinders Island	Tas	-40.025	148.0161	250m	1:100K map	31	8	1988	R. Mesibov
1F	QVM	23:15174		R. Mesibov		QVM	Cronleys Creek - Flinders Island	Tas	-40.2397	148.0736	250m	1:100K map	2	9	1988	R. Mesibov
1F	QVM	23:15175		R. Mesibov		QVM	Petal Point	Tas	-40.7794	147.9469	100m	1:25K map	19	9	1992	R. Mesibov + L. Hill
1M	QVM	23:15169		R. Mesibov		QVM	Pats River - Flinders Island	Tas	-40.0525	148.0425	100m	R. Taylor advice	31	8	1993	R.J. Taylor
2F	QVM	23:15176		R. Mesibov		QVM	Pats River - Flinders Island	Tas	-40.0525	148.0425	100m	R. Taylor advice	31	8	1993	R.J. Taylor
7M	QVM	23:15170		R. Mesibov		QVM	Walkers Lookout - Flinders Island	Tas	-40.0461	148.0611	100m	R. Taylor advice	1	9	1993	R.J. Taylor
6F	QVM	23:15177		R. Mesibov		QVM	Walkers Lookout - Flinders Island	Tas	-40.0461	148.0611	100m	R. Taylor advice	1	9	1993	R.J. Taylor
1M	QVM	23:15171		R. Mesibov		QVM	Lucks Hill - Flinders Island	Tas	-40.0458	148.0822	100m	R. Taylor advice	1	9	1993	R.J. Taylor
2M	QVM	23:15172		R. Mesibov		QVM	Gambles Creek - Flinders Island	Tas	-40.0367	148.0069	100m	R. Taylor advice	2	9	1993	R.J. Taylor
1F	QVM	23:15178		R. Mesibov		QVM	Gambles Creek - Flinders Island	Tas	-40.0367	148.0069	100m	R. Taylor advice	2	9	1993	R.J. Taylor
1M	QVM	23:21872		R. Mesibov		QVM	Bridport	Tas	-40.9578	147.3531	100m	QVMAG records	6	11	1993	J. Griffith
1M	QVM	23:21873		R. Mesibov	head to ring 13	QVM	South Croppies Point	Tas	-40.8694	147.59	100m	QVMAG records	22	11	1993	T. Kingston + J. Griffith
1F	QVM	23:21879		R. Mesibov		QVM	South Croppies Point	Tas	-40.8694	147.59	100m	QVMAG records	22	11	1993	T. Kingston + J. Griffith
1M	QVM	23:21874		R. Mesibov		QVM	Little Waterhouse Lake	Tas	-40.8683	147.61	100m	QVMAG records	22	11	1993	T. Kingston + J. Griffith
4M	QVM	23:21875		R. Mesibov		QVM	South Croppies Point	Tas	-40.8694	147.59	100m	QVMAG records	23	11	1993	T. Kingston + J. Griffith	pitfall
6F	QVM	23:21880		R. Mesibov		QVM	South Croppies Point	Tas	-40.8694	147.59	100m	QVMAG records	23	11	1993	T. Kingston + J. Griffith	pitfall
1F + 2 juv	QVM	23:21881		R. Mesibov		QVM	One Tree Hill	Tas	-40.8483	147.6514	100m	1:25K map	5	1	1994	R. Mesibov
1F	QVM	23:18659		R. Mesibov		QVM	Cape Naturaliste	Tas	-40.8419	148.2017	100m	QVMAG records	9	2	1994	J. Griffith
2M	QVM	23:25560		R. Mesibov		QVM	Dover Island - JBK site 64	Tas	-39.4722	147.2839	1km	Google Earth	10	3	1994	P. McQuillan
4M	QVM	23:25561		R. Mesibov		QVM	Dover Island - JBK site 64	Tas	-39.4722	147.2839	1km	Google Earth	10	3	1994	P. McQuillan
1M	QVM	23:21876		R. Mesibov		QVM	South Croppies Head	Tas	-40.8639	147.5933	100m	K. Michaels advice	19	6	1994	K. Michaels
1M	QVM	23:21877		R. Mesibov		QVM	Waterhouse Point	Tas	-40.8256	147.6608	100m	K. Michaels advice	19	6	1994	K. Michaels	pitfall
1F	QVM	23:21882		R. Mesibov		QVM	Eddystone Point	Tas	-40.9758	148.3172	100m	K. Michaels advice	3	8	1994	K. Michaels
1F	QVM	23:21883		R. Mesibov		QVM	East Sandy Point	Tas	-40.9522	147.3506	100m	1:25K map	15	4	1995	R. Mesibov
2M	QVM	23:40333		R. Mesibov		QVM	Blackmans Lagoon	Tas	-40.9089	147.5892	100m	1:25K map	30	8	1998	R. Mesibov + T. Moule
3F	QVM	23:40334		R. Mesibov		QVM	Blackmans Lagoon	Tas	-40.9089	147.5892	100m	1:25K map	30	8	1998	R. Mesibov + T. Moule
2M	QVM	23:25150		R. Mesibov		QVM	Clarke Island	Tas	-40.5156	148.1642	100m	QVMAG records	11	11	1998	T. Kingston
4M + 5F	QVM	23:40088		R. Mesibov		QVM	Clarke Island	Tas	-40.535	148.1822	5km	1:100K map	11	11	1998	T. Kingston	along ck HQ
2M	QVM	23:25151		R. Mesibov		QVM	Clarke Island	Tas	-40.535	148.1822	5km	1:100K map	12	11	1998	T. Kingston + J. Meggs	pitfall 9-12 Nov 1998 - H.Q. wooded farmland
5M + 5F	QVM	23:40086		R. Mesibov		QVM	Clarke Island	Tas	-40.535	148.1822	5km	1:100K map	12	11	1998	T. Kingston + J. Meggs	pitfall 9-12 Nov 1998 - woodland
1M	QVM	23:40085		R. Mesibov		QVM	Northeast River - Flinders Island	Tas	-39.7489	147.955	100m	K. Bonham advice	24	9	2000	K. Bonham
1M	QVM	23:46454		R. Mesibov		QVM	Prime Seal Island	Tas	-40.0497	147.7675	25m	K. Bonham advice	16	10	2008	K. Bonham + A. Throssell	sheep pasture - hand coll
1M	QVM	23:46455		R. Mesibov		QVM	Prime Seal Island	Tas	-40.0772	147.7578	25m	K. Bonham advice	17	10	2008	K. Bonham + A. Throssell	Low shrubs in sandy corner near beach - P3B pit
1M + 1F	QVM	23:46456		R. Mesibov		QVM	Prime Seal Island	Tas	-40.0836	147.7564	25m	K. Bonham advice	18	10	2008	DPIW Prime Seal Expedition personnel	Eucalypt remnant amid casuarina forest - hand coll
